# Supplementary material for: Improving the Comprehension of Pathogenicity and Phylogeny in ‘Candidatus Phytoplasma meliae’ through Genome Characterization
Source: Microorganisms. 2024 Jan 11;12(1):142. doi: 10.3390/microorganisms12010142 (PMC10819327; doi:10.3390/microorganisms12010142)
Supplement: Supplementary file 1 [file microorganisms-12-00142-s001.zip]

Archive with 8 entries (8 files):
- Figure_S1 v15-12-2023.tif
- Figure_S2 v15-12-2023.tif
- Figure_S3 v18-12-2023.tif
- Table S1.pdf
- Table S2.xlsx
- Table S3.xlsx
- Table S4.xlsx
- Table S5.xlsx
