# Supplementary material for: Improving the Comprehension of Pathogenicity and Phylogeny in ‘Candidatus Phytoplasma meliae’ through Genome Characterization
Source: Microorganisms. 2024 Jan 11;12(1):142. doi: 10.3390/microorganisms12010142 (PMC10819327; doi:10.3390/microorganisms12010142)
Supplement: Supplementary file 1 [file microorganisms-12-00142-s001.zip › Table S4.xlsx]

## Sheet: Hoja1
Locus_tag	protein ID	annotation
CHTY_000095	MBP5835650.1	rpsJ CDS
CHTY_000100	MBP5835651.1	rplC CDS
CHTY_000105	MBP5835652.1	rplD CDS
CHTY_000110	MBP5835653.1	rplW CDS
CHTY_000115	MBP5835654.1	rplB CDS
CHTY_000120	MBP5835655.1	rpsS CDS
CHTY_000125	MBP5835656.1	rplV CDS
CHTY_000130	MBP5835657.1	rpsC CDS
CHTY_000135	MBP5835658.1	rplP CDS
CHTY_000145	MBP5835659.1	rpsQ CDS
CHTY_000150	MBP5835660.1	rplN CDS
CHTY_000155	MBP5835661.1	rplX CDS
CHTY_000160	MBP5835662.1	rplE CDS
CHTY_000170	MBP5835664.1	rpsH CDS
CHTY_000175	MBP5835665.1	rplF CDS
CHTY_000180	MBP5835666.1	rplR CDS
CHTY_000185	MBP5835667.1	rpsE CDS
CHTY_000190	MBP5835668.1	rpmD CDS
CHTY_000195	MBP5835669.1	rplO CDS
CHTY_000200	MBP5835670.1	secY CDS
CHTY_000210	MBP5835672.1	map CDS
CHTY_000215	MBP5835673.1	infA CDS
CHTY_000225	MBP5835675.1	rpsM CDS
CHTY_000230	MBP5835676.1	rpsK CDS
CHTY_000235	MBP5835677.1	DNA-directed RNA polymerase subunit alpha CDS
CHTY_000240	MBP5835678.1	rplQ CDS
CHTY_000295	MBP5835689.1	NAD(P)-dependent glycerol-3-phosphate dehydrogenase CDS
CHTY_000435	MBP5835699.1	tsaB CDS
CHTY_000470	MBP5835706.1	rpoE CDS
CHTY_000475	MBP5835707.1	YbaB/EbfC family nucleoid-associated protein CDS
CHTY_000515	MBP5835715.1	lysS CDS
CHTY_000535	MBP5835719.1	pheS CDS
CHTY_000550	MBP5835722.1	dnaJ CDS
CHTY_000555	MBP5835723.1	dnaK CDS
CHTY_000560	MBP5835724.1	nucleotide exchange factor GrpE CDS
CHTY_000565	MBP5835725.1	hrcA CDS
CHTY_000585	MBP5835729.1	ligA CDS
CHTY_000595	MBP5835731.1	4'-phosphopantetheinyl transferase superfamily protein CDS
CHTY_000600	MBP5835732.1	FAD-dependent oxidoreductase CDS
CHTY_000625	MBP5835737.1	rpsT CDS
CHTY_000635	MBP5835739.1	serS CDS
CHTY_000645	MBP5835741.1	rhodanese-related sulfurtransferase CDS
CHTY_000650	MBP5835742.1	rplU CDS
CHTY_000660	MBP5835744.1	rpmA CDS
CHTY_000665	MBP5835745.1	obgE CDS
CHTY_000690	MBP5835750.1	topA CDS
CHTY_000695	MBP5835751.1	ylqF CDS
CHTY_000700	MBP5835752.1	hypothetical protein CDS
CHTY_000705	MBP5835753.1	efp CDS
CHTY_000710	MBP5835754.1	miaA CDS
CHTY_000715	MBP5835755.1	TIGR00282 family metallophosphoesterase CDS
CHTY_000720	MBP5835756.1	rny CDS
CHTY_000765	MBP5835764.1	30S ribosomal protein S18 CDS
CHTY_001250	MBP5835853.1	frr CDS
CHTY_001255	MBP5835854.1	UMP kinase CDS
CHTY_001260	MBP5835855.1	elongation factor Ts CDS
CHTY_001265	MBP5835856.1	rpsB CDS
CHTY_001270	MBP5835857.1	dut CDS
CHTY_001275	MBP5835858.1	uracil-DNA glycosylase CDS
CHTY_001285	MBP5835860.1	cation-transporting P-type ATPase CDS
CHTY_001300	MBP5835863.1	lipoate--protein ligase CDS
CHTY_001370	MBP5835877.1	spoVG CDS
CHTY_001375	MBP5835878.1	rsmA CDS
CHTY_001380	MBP5835879.1	HD domain-containing protein CDS
CHTY_001385	MBP5835880.1	pduL CDS
CHTY_001395	MBP5835882.1	ribonuclease J CDS
CHTY_001550	MBP5835908.1	nusA CDS
CHTY_001560	MBP5835910.1	translation initiation factor IF-2 CDS
CHTY_001565	MBP5835911.1	rbfA CDS
CHTY_001570	MBP5835912.1	aminoacyl-tRNA hydrolase CDS
CHTY_001575	MBP5835913.1	HlyC/CorC family transporter CDS
CHTY_001615	MBP5835920.1	glnS CDS
CHTY_001620	MBP5835921.1	argS CDS
CHTY_001635	MBP5835923.1	trpS CDS
CHTY_001650	MBP5835926.1	tyrosine--tRNA ligase CDS
CHTY_001655	MBP5835927.1	rplS CDS
CHTY_001660	MBP5835928.1	trmD CDS
CHTY_001665	MBP5835929.1	rpsP CDS
CHTY_001670	MBP5835930.1	prfB CDS
CHTY_001675	MBP5835931.1	secA CDS
CHTY_001715	MBP5835939.1	nitroreductase family protein CDS
CHTY_001720	MBP5835940.1	cysS CDS
CHTY_001725	MBP5835941.1	gltX CDS
CHTY_001730	MBP5835942.1	rpsI CDS
CHTY_001735	MBP5835943.1	rplM CDS
CHTY_001740	MBP5835944.1	DJ-1/PfpI family protein CDS
CHTY_001745	MBP5835945.1	rpsO CDS
CHTY_001750	MBP5835946.1	cyclic-di-AMP receptor CDS
CHTY_001825	MBP5835961.1	ftsY CDS
CHTY_001845	MBP5835965.1	replication initiation protein CDS
CHTY_001885	MBP5835969.1	50S ribosomal protein L28 CDS
CHTY_001890	MBP5835970.1	rpmE CDS
CHTY_001895	MBP5835971.1	thymidine kinase CDS
CHTY_001900	MBP5835972.1	nucleoside deaminase CDS
CHTY_001905	MBP5835973.1	hypothetical protein CDS
CHTY_001910	MBP5835974.1	HD domain-containing protein CDS
CHTY_001930	MBP5835978.1	mscL CDS
CHTY_001940	MBP5835980.1	nrdE CDS
CHTY_001980	MBP5835988.1	valine--tRNA ligase CDS
CHTY_001985	MBP5835989.1	YihA family ribosome biogenesis GTP-binding protein CDS
CHTY_001995	MBP5835991.1	threonylcarbamoyl-AMP synthase CDS
CHTY_002000	MBP5835992.1	prfA CDS
CHTY_002005	MBP5835993.1	dnaB CDS
CHTY_002010	MBP5835994.1	rplI CDS
CHTY_002120	MBP5836016.1	hypothetical protein CDS
CHTY_002140	MBP5836020.1	tuf CDS
CHTY_002145	MBP5836021.1	fusA CDS
CHTY_002150	MBP5836022.1	rpsG CDS
CHTY_002160	MBP5836024.1	rpoC CDS
CHTY_002165	MBP5836025.1	DNA-directed RNA polymerase subunit beta CDS
CHTY_002170	MBP5836026.1	rplL CDS
CHTY_002180	MBP5836028.1	rplA CDS
CHTY_002185	MBP5836029.1	rplK CDS
CHTY_002190	MBP5836030.1	nusG CDS
CHTY_002195	MBP5836031.1	secE CDS
CHTY_002225	MBP5836036.1	cytadherence high molecular weight protein 2 CDS
CHTY_002295	MBP5836050.1	TldD/PmbA family protein CDS
CHTY_002400	MBP5836068.1	ABC transporter permease CDS
CHTY_002410	MBP5836070.1	extracellular solute-binding protein CDS
CHTY_002420	MBP5836072.1	hypothetical protein CDS
CHTY_002435	MBP5836075.1	ATP-binding cassette domain-containing protein CDS
CHTY_002450	MBP5836078.1	serine hydroxymethyltransferase CDS
CHTY_002485	MBP5836084.1	thrS CDS
CHTY_002495	MBP5836086.1	mnmE CDS
CHTY_002510	MBP5836089.1	carbohydrate ABC transporter permease CDS
CHTY_002515	MBP5836090.1	sugar ABC transporter permease CDS
CHTY_002520	MBP5836091.1	ABC transporter ATP-binding protein CDS
CHTY_002525	MBP5836092.1	asnS CDS
CHTY_002690	MBP5836125.1	30S ribosomal protein S21 CDS
CHTY_002695	MBP5836126.1	ybeY CDS
CHTY_002700	MBP5836127.1	era CDS
CHTY_002715	MBP5836130.1	rpoD CDS
