# Supplementary material for: Improving the Comprehension of Pathogenicity and Phylogeny in ‘Candidatus Phytoplasma meliae’ through Genome Characterization
Source: Microorganisms. 2024 Jan 11;12(1):142. doi: 10.3390/microorganisms12010142 (PMC10819327; doi:10.3390/microorganisms12010142)
Supplement: Supplementary file 1 [file microorganisms-12-00142-s001.zip › Table S5.xlsx]

## Sheet: ANI-dDDH
Query Genome	ANI	dDDH
Ca. Phytoplasma meliae ChTYXIII	100	100
Ca. Phytoplasma hispanicum StrPH-Cl	92.76	47.5
Ca. Phytoplasma australiense PAa	79.04	21.4
Ca. Phytoplasma australiense NZSb11	78.97	21.4
Ca. Phytoplasma solani SA-1	79.33	21.8
Ca. Phytoplasma solani 284/09	79.03	20.9
Ca. Phytoplasma solani 231/09	79.03	21.4
Ca. Phytoplasma asteris AYWB	78.96	20.7
Ca. Phytoplasma asteris MBS	79.03	20.7
Ca. Phytoplasma asteris OY-M	79.02	21.3
Ca. Phytoplasma pruni ChTDIII	<70	30.1
Ca. Phytoplasma zizzphi Jbw-nky	77.14	18.8
Ca. Phytoplasma mali AT	76.67	24.5
